# Supplementary material for: Applied phenomics and genomics for improving barley yellow dwarf resistance in winter wheat
Source: G3 (Bethesda). 2022 Mar 30;12(7):jkac064. doi: 10.1093/g3journal/jkac064 (PMC9258586; doi:10.1093/g3journal/jkac064)
Supplement: jkac064_Supplementary_Table_S1 [file jkac064_supplementary_table_s1.zip]

Archive with 1 entries (1 files):
- Table_S1_G3-2021-403148.csv
