# Supplementary material for: Applied phenomics and genomics for improving barley yellow dwarf resistance in winter wheat
Source: G3 (Bethesda). 2022 Mar 30;12(7):jkac064. doi: 10.1093/g3journal/jkac064 (PMC9258586; doi:10.1093/g3journal/jkac064)
Supplement: jkac064_Supplementary_Table_S1 [file jkac064_supplementary_table_s1.zip › Table_S1_G3-2021-403148.csv]

Entry	Type	Season	Bdv2	byd_trt_blue	ptht.m_trt_blue	yield_trt_blue	byd_untrt_blue	ptht.m_untrt_blue	yield_untrt_blue	byd_untrt_blup	ptht.m_untrt_blup	yield_untrt_blup	yield_rd_blup	ndvi__1_blup	ndvi__2_blup	ndvi__3_blup	ptht.d__1_blup	ptht.d__2_blup	ptht.d__3_blup
1863	cultivar	2015-16	FALSE	7.05	NA	2620.29	18.57	NA	2168.25	-1.13	NA	-4.68	-0.98	NA	NA	NA	NA	NA	NA
KanMark	cultivar	2015-16	FALSE	5.13	NA	3786.65	3.54	NA	2371.46	-6.77	NA	-7.92	-14.82	NA	NA	NA	NA	NA	NA
KS080030-M-10	breeding line	2015-16	FALSE	7.38	NA	2926.46	24.44	NA	2962.41	0.79	NA	1.63	5.60	NA	NA	NA	NA	NA	NA
KS080045-M-1	breeding line	2015-16	NA	4.69	NA	3135.84	17.54	NA	3500.38	-1.14	NA	5.93	9.91	NA	NA	NA	NA	NA	NA
KS080051-M-1	breeding line	2015-16	FALSE	5.35	NA	3613.27	23.15	NA	3320.31	0.99	NA	1.87	0.59	NA	NA	NA	NA	NA	NA
KS080076-M-5	breeding line	2015-16	FALSE	2.58	NA	2957.29	12.93	NA	2754.32	-3.13	NA	-0.81	1.86	NA	NA	NA	NA	NA	NA
KS080080-M-14	breeding line	2015-16	FALSE	7.86	NA	3516.24	28.38	NA	3157.21	3.05	NA	0.87	-0.43	NA	NA	NA	NA	NA	NA
KS080080-M-17	breeding line	2015-16	FALSE	8.45	NA	3518.92	24.56	NA	2538.83	1.59	NA	-4.97	-7.78	NA	NA	NA	NA	NA	NA
KS080093-K-18	breeding line	2015-16	FALSE	4.68	NA	4569.86	32.79	NA	3354.69	5.58	NA	-0.52	-9.56	NA	NA	NA	NA	NA	NA
KS080093-M-1	breeding line	2015-16	FALSE	7.88	NA	3284.26	22.13	NA	2890.51	-0.08	NA	-0.74	-0.52	NA	NA	NA	NA	NA	NA
KS080093-M-18	breeding line	2015-16	FALSE	1.99	NA	3643.50	29.48	NA	3800.88	4.58	NA	6.39	6.22	NA	NA	NA	NA	NA	NA
KS080099-M-3	breeding line	2015-16	TRUE	2.88	NA	3580.16	5.69	NA	3761.64	-6.77	NA	6.76	8.45	NA	NA	NA	NA	NA	NA
KS080099-M-4	breeding line	2015-16	TRUE	2.19	NA	3824.21	11.72	NA	3569.15	-4.23	NA	3.66	1.45	NA	NA	NA	NA	NA	NA
KS080099-M-9	breeding line	2015-16	TRUE	5.24	NA	3387.04	5.32	NA	2452.77	-6.25	NA	-5.06	-6.23	NA	NA	NA	NA	NA	NA
KS080128-K-3	breeding line	2015-16	FALSE	5.14	NA	2798.09	16.96	NA	2774.28	-1.92	NA	-0.38	3.00	NA	NA	NA	NA	NA	NA
KS080139-K-5	breeding line	2015-16	FALSE	4.84	NA	2995.12	19.91	NA	2209.32	-0.93	NA	-5.01	-3.87	NA	NA	NA	NA	NA	NA
KS080144-M-6	breeding line	2015-16	FALSE	6.94	NA	2971.61	18.97	NA	2759.85	-0.67	NA	-0.44	3.39	NA	NA	NA	NA	NA	NA
KS080159-M-1	breeding line	2015-16	NA	7.04	NA	3631.31	27.93	NA	3251.84	2.98	NA	1.75	0.54	NA	NA	NA	NA	NA	NA
KS080234-M-11	breeding line	2015-16	FALSE	12.63	NA	2306.32	28.59	NA	1802.49	2.44	NA	-5.41	0.77	NA	NA	NA	NA	NA	NA
KS080261-K-3	breeding line	2015-16	FALSE	3.35	NA	3810.84	17.00	NA	3210.02	-1.72	NA	1.00	-2.91	NA	NA	NA	NA	NA	NA
KS080315-K-5	breeding line	2015-16	FALSE	8.66	NA	2679.74	28.57	NA	2880.23	3.05	NA	1.04	6.86	NA	NA	NA	NA	NA	NA
KS080363-M-1	breeding line	2015-16	FALSE	8.48	NA	3393.40	30.46	NA	3011.56	4.24	NA	1.47	2.21	NA	NA	NA	NA	NA	NA
KS080382-K-8	breeding line	2015-16	FALSE	6.21	NA	4360.39	24.62	NA	3696.72	1.79	NA	3.41	-2.93	NA	NA	NA	NA	NA	NA
KS080382-M-17	breeding line	2015-16	FALSE	6.96	NA	4034.93	12.50	NA	3188.06	-4.11	NA	-1.00	-7.00	NA	NA	NA	NA	NA	NA
KS080426-M-7	breeding line	2015-16	FALSE	6.74	NA	2566.87	38.54	NA	2930.16	7.63	NA	2.44	9.90	NA	NA	NA	NA	NA	NA
KS080448-K-1	breeding line	2015-16	FALSE	3.86	NA	4202.02	26.31	NA	3937.77	2.86	NA	6.19	1.63	NA	NA	NA	NA	NA	NA
KS080554-K-2	breeding line	2015-16	FALSE	4.13	NA	3882.81	24.16	NA	3043.22	1.26	NA	-1.74	-6.39	NA	NA	NA	NA	NA	NA
KS080554-K-4	breeding line	2015-16	FALSE	6.75	NA	3232.52	22.54	NA	3286.81	0.79	NA	3.95	7.28	NA	NA	NA	NA	NA	NA
KS080581-K-1	breeding line	2015-16	FALSE	4.66	NA	3646.26	17.06	NA	3659.39	-1.92	NA	5.00	4.27	NA	NA	NA	NA	NA	NA
KS080597-M-4	breeding line	2015-16	FALSE	4.78	NA	3392.33	21.99	NA	2794.16	0.53	NA	-1.74	-2.72	NA	NA	NA	NA	NA	NA
KS080655-K-2	breeding line	2015-16	FALSE	4.32	NA	3236.48	12.00	NA	2974.24	-4.06	NA	0.34	1.90	NA	NA	NA	NA	NA	NA
KS080655-M-2	breeding line	2015-16	FALSE	3.10	NA	3052.73	20.90	NA	3046.69	0.52	NA	1.59	5.09	NA	NA	NA	NA	NA	NA
KS080655-M-4	breeding line	2015-16	FALSE	3.48	NA	3472.32	29.73	NA	3079.95	3.44	NA	0.66	-0.53	NA	NA	NA	NA	NA	NA
KS080669-K-2	breeding line	2015-16	FALSE	3.79	NA	3163.67	19.40	NA	3576.96	-0.94	NA	7.87	12.94	NA	NA	NA	NA	NA	NA
KS080679-K-3	breeding line	2015-16	FALSE	3.89	NA	3139.90	16.77	NA	2547.18	-1.72	NA	-3.16	-2.62	NA	NA	NA	NA	NA	NA
KS080698-M-10	breeding line	2015-16	FALSE	3.79	NA	4238.70	15.60	NA	3168.17	-2.25	NA	-2.33	-11.12	NA	NA	NA	NA	NA	NA
KS080851-K-1	breeding line	2015-16	FALSE	2.87	NA	3794.57	25.11	NA	2634.38	2.13	NA	-5.32	-10.80	NA	NA	NA	NA	NA	NA
KS080881-K-3	breeding line	2015-16	FALSE	5.15	NA	3609.47	23.31	NA	2994.18	1.05	NA	-0.89	-3.77	NA	NA	NA	NA	NA	NA
KS080906-M-3	breeding line	2015-16	FALSE	3.48	NA	2785.99	17.61	NA	2271.52	-0.99	NA	-4.64	-1.45	NA	NA	NA	NA	NA	NA
KS080932-M-3	breeding line	2015-16	FALSE	0.00	NA	1737.96	15.22	NA	2477.35	-1.79	NA	1.67	15.91	NA	NA	NA	NA	NA	NA
KS080942-K-3	breeding line	2015-16	FALSE	8.48	NA	3433.29	24.86	NA	3724.68	1.53	NA	6.34	7.67	NA	NA	NA	NA	NA	NA
KS080988-M-6	breeding line	2015-16	FALSE	5.20	NA	2555.71	19.46	NA	2446.54	-0.26	NA	-2.32	3.00	NA	NA	NA	NA	NA	NA
KS080999-M-4	breeding line	2015-16	FALSE	3.71	NA	3662.47	10.29	NA	3444.33	-4.64	NA	3.40	2.48	NA	NA	NA	NA	NA	NA
KS081057-K-1	breeding line	2015-16	FALSE	1.36	NA	3683.44	16.48	NA	2700.40	-1.47	NA	-4.00	-7.70	NA	NA	NA	NA	NA	NA
KS081067-M-15	breeding line	2015-16	FALSE	4.06	NA	2866.51	9.30	NA	3617.05	-4.43	NA	8.40	14.95	NA	NA	NA	NA	NA	NA
KS081067-M-4	breeding line	2015-16	FALSE	2.80	NA	3025.69	25.71	NA	2905.52	2.86	NA	0.75	4.55	NA	NA	NA	NA	NA	NA
KS081069-M-5	breeding line	2015-16	FALSE	3.23	NA	3935.94	12.93	NA	3766.62	-3.18	NA	4.87	2.41	NA	NA	NA	NA	NA	NA
KS081078-M-3	breeding line	2015-16	FALSE	6.51	NA	3270.03	35.03	NA	1978.80	5.96	NA	-8.03	-10.74	NA	NA	NA	NA	NA	NA
KS081078-M-6	breeding line	2015-16	FALSE	6.98	NA	3493.69	19.86	NA	2986.27	-0.46	NA	-0.82	-2.82	NA	NA	NA	NA	NA	NA
KS081079-K-6	breeding line	2015-16	FALSE	5.16	NA	3617.82	16.71	NA	2818.73	-1.87	NA	-3.03	-5.94	NA	NA	NA	NA	NA	NA
KS081079-K-9	breeding line	2015-16	FALSE	5.46	NA	3142.58	19.00	NA	2804.16	-0.93	NA	-0.57	1.05	NA	NA	NA	NA	NA	NA
KS081098-K-2	breeding line	2015-16	FALSE	8.04	NA	3533.99	37.73	NA	2973.20	6.64	NA	-0.71	-2.18	NA	NA	NA	NA	NA	NA
KS081098-K-3	breeding line	2015-16	FALSE	5.16	NA	3347.29	24.80	NA	3118.19	2.45	NA	2.06	3.65	NA	NA	NA	NA	NA	NA
KS081098-M-7	breeding line	2015-16	FALSE	9.77	NA	2991.82	33.20	NA	2752.61	5.03	NA	0.13	2.89	NA	NA	NA	NA	NA	NA
KS10DH0003-107	breeding line	2015-16	FALSE	2.80	NA	3585.80	13.49	NA	3296.41	-3.18	NA	1.66	0.42	NA	NA	NA	NA	NA	NA
KS10DH0003-12	breeding line	2015-16	FALSE	6.01	NA	3404.06	16.53	NA	3210.99	-1.86	NA	1.87	1.46	NA	NA	NA	NA	NA	NA
KS10DH0003-89	breeding line	2015-16	FALSE	4.69	NA	2819.65	14.94	NA	3077.74	-2.65	NA	2.69	7.84	NA	NA	NA	NA	NA	NA
KS10DH0068-3	breeding line	2015-16	FALSE	6.53	NA	3300.68	26.39	NA	1872.89	1.52	NA	-11.57	-16.35	NA	NA	NA	NA	NA	NA
KS10DH0068-9	breeding line	2015-16	FALSE	11.27	NA	2293.21	17.41	NA	1729.05	-2.52	NA	-8.35	-2.52	NA	NA	NA	NA	NA	NA
KS10DH0084-2	breeding line	2015-16	FALSE	11.61	NA	2991.30	26.00	NA	2547.70	1.71	NA	-2.75	-0.22	NA	NA	NA	NA	NA	NA
KS10DH0084-42	breeding line	2015-16	FALSE	10.31	NA	2092.47	25.49	NA	2034.73	1.91	NA	-4.74	4.10	NA	NA	NA	NA	NA	NA
KS10DH0084-7	breeding line	2015-16	NA	5.41	NA	4035.58	23.21	NA	2467.94	1.78	NA	-7.30	-15.94	NA	NA	NA	NA	NA	NA
KS10DL0072-15	breeding line	2015-16	FALSE	4.62	NA	3012.44	30.87	NA	2892.82	4.70	NA	1.06	4.61	NA	NA	NA	NA	NA	NA
KSOCW07S031T-K-14	breeding line	2015-16	FALSE	3.93	NA	4280.35	14.73	NA	3244.28	-2.45	NA	0.62	-4.74	NA	NA	NA	NA	NA	NA
LCSWizard	cultivar	2015-16	FALSE	3.10	NA	3917.06	12.84	NA	3944.75	-2.92	NA	8.51	7.25	NA	NA	NA	NA	NA	NA
SYMonument	cultivar	2015-16	NA	2.62	NA	3681.91	23.72	NA	3314.32	1.40	NA	2.30	0.29	NA	NA	NA	NA	NA	NA
HotRod	cultivar	2016-17	FALSE	6.46	0.98	6757.72	16.78	0.95	4965.42	-5.61	0.00	139.38	146.99	6.03E-04	6.71E-01	-2.82E-03	6.56E-03	3.39E-03	-2.47E-05
KS090024K-7	breeding line	2016-17	FALSE	4.78	0.94	6412.03	20.02	0.94	4609.44	-3.61	0.01	54.65	66.16	-1.05E-03	9.16E-02	1.27E-04	-1.63E-03	1.17E-02	-5.93E-05
KS090028K-19	breeding line	2016-17	FALSE	2.69	1.01	6208.65	19.63	0.92	4345.65	-4.17	-0.01	12.69	35.66	-1.23E-04	5.67E-01	-1.98E-03	1.22E-02	1.30E-02	-7.21E-05
KS090028K-25	breeding line	2016-17	FALSE	7.86	1.03	6226.54	28.85	0.98	3701.91	0.32	0.01	-193.16	-290.51	2.82E-03	-6.30E-01	2.29E-03	2.30E-02	1.97E-02	-1.05E-04
KS090028K-26	breeding line	2016-17	FALSE	5.19	1.02	6795.55	24.09	0.96	4970.47	-1.92	0.00	105.44	75.84	-3.95E-04	5.05E-01	-2.14E-03	2.17E-02	2.43E-02	-1.33E-04
KS090028K-4	breeding line	2016-17	FALSE	6.61	1.04	5385.62	40.52	1.03	4310.86	7.38	0.01	103.37	343.78	2.64E-04	-2.49E-01	9.08E-04	3.07E-02	2.34E-02	-1.40E-04
KS090036K-10	breeding line	2016-17	FALSE	3.97	1.01	5385.37	24.03	0.91	3605.93	-2.79	-0.01	-77.89	61.94	-1.32E-03	-1.99E-01	7.51E-04	-5.44E-03	-6.99E-03	5.04E-05
KS090041K-1	breeding line	2016-17	FALSE	8.60	0.97	5791.36	8.39	0.96	4035.77	-10.26	0.01	-52.84	14.78	2.24E-03	1.49E+00	-5.67E-03	3.65E-03	3.76E-03	-1.90E-05
KS090049K-14	breeding line	2016-17	FALSE	7.64	1.00	7788.82	14.03	0.95	5320.21	-7.50	0.00	35.02	-250.19	-1.85E-03	2.78E+00	-1.02E-02	1.84E-02	7.14E-03	-4.82E-05
KS090049K-6	breeding line	2016-17	FALSE	3.22	0.96	7497.73	24.30	0.88	4413.21	-1.08	0.00	-146.18	-442.80	-1.82E-03	1.28E+00	-4.41E-03	-2.26E-02	-2.35E-02	1.36E-04
KS090049K-8	breeding line	2016-17	FALSE	2.92	1.00	7671.09	39.21	0.91	5108.73	7.83	-0.01	27.74	-193.31	-3.39E-04	2.22E+00	-8.24E-03	6.73E-03	1.61E-02	-8.68E-05
KS090373K-2	breeding line	2016-17	FALSE	1.80	1.05	7318.23	13.20	1.00	4905.07	-6.88	0.00	-42.94	-273.69	-7.31E-05	-6.25E-01	2.02E-03	1.22E-02	1.05E-02	-5.38E-05
KS090373K-7	breeding line	2016-17	FALSE	2.15	1.03	7262.37	7.62	0.97	4775.29	-10.57	0.00	-39.22	-243.80	1.44E-03	7.86E-01	-3.16E-03	1.49E-02	8.01E-03	-4.22E-05
KS090387K-9	breeding line	2016-17	FALSE	8.72	1.06	6465.68	27.99	0.96	4300.04	0.30	-0.01	-70.48	-143.27	5.70E-05	4.80E-01	-1.61E-03	5.92E-03	2.55E-03	-1.26E-05
KS090391K-10	breeding line	2016-17	NA	4.66	1.04	6401.77	50.63	0.92	3574.35	11.55	-0.01	-243.04	-415.82	-6.00E-04	-1.24E+00	4.59E-03	-6.77E-03	-2.23E-02	1.25E-04
KS090391K-2	breeding line	2016-17	FALSE	7.61	0.91	6898.85	46.80	0.86	4404.83	10.18	0.00	-109.35	-301.88	6.70E-04	4.72E-01	-1.73E-03	-8.34E-03	1.99E-02	-1.03E-04
KS090391M-2	breeding line	2016-17	FALSE	7.40	0.98	7144.49	21.58	0.91	4925.68	-3.24	0.00	37.68	-97.84	-2.47E-03	-1.56E+00	5.70E-03	-6.32E-03	-8.38E-03	2.84E-05
KS090410M-3	breeding line	2016-17	FALSE	8.26	1.00	6408.43	30.41	0.96	3667.79	0.23	0.01	-203.05	-325.85	-3.01E-03	1.77E+00	-6.67E-03	-1.60E-02	-9.93E-03	4.83E-05
KS090438K-9	breeding line	2016-17	FALSE	10.83	1.02	6521.39	41.19	0.95	3721.23	7.94	0.00	-202.34	-333.25	-1.60E-03	-1.90E+00	7.36E-03	-4.88E-03	5.48E-03	-1.81E-05
KS090438M-2	breeding line	2016-17	FALSE	5.62	1.02	6241.46	16.60	0.98	4210.80	-4.95	0.00	-17.02	-14.39	-1.21E-03	-4.28E-01	1.71E-03	4.20E-03	3.69E-03	-2.02E-05
KS090485K-11	breeding line	2016-17	FALSE	5.00	1.01	4641.34	35.41	0.93	3192.17	3.77	-0.01	-36.69	295.95	-1.42E-03	-9.46E-01	3.62E-03	-2.67E-02	-1.35E-02	9.16E-05
KS090501K-12	breeding line	2016-17	FALSE	5.71	0.99	5916.21	28.54	0.93	4083.60	0.77	0.00	-19.10	46.23	-1.38E-03	-5.42E-01	2.00E-03	-3.01E-03	-2.99E-03	9.61E-07
KS090529K-1	breeding line	2016-17	NA	10.08	0.95	5716.07	22.11	0.93	4003.33	-2.35	0.00	-53.78	16.77	1.63E-03	-9.12E-01	3.14E-03	7.09E-03	-9.71E-03	3.32E-05
KS090529K-18	breeding line	2016-17	FALSE	12.01	0.97	5974.50	29.63	0.91	4230.27	0.08	0.00	1.41	81.88	-6.70E-04	-6.79E-01	2.50E-03	-5.57E-03	-2.46E-02	1.14E-04
KS090616K-1	breeding line	2016-17	FALSE	6.41	0.99	7490.46	34.06	0.98	4839.55	4.32	0.01	-62.66	-328.05	1.73E-03	-1.32E-01	2.06E-04	-6.01E-03	-4.11E-04	9.85E-06
KS090616K-4	breeding line	2016-17	FALSE	6.44	1.02	5501.42	29.87	0.99	4570.70	0.55	0.01	205.23	478.09	1.78E-03	2.86E+00	-1.08E-02	-1.38E-03	-1.46E-03	1.16E-05
KS090633K-11	breeding line	2016-17	FALSE	5.77	1.06	5183.87	28.15	1.03	3540.71	0.72	0.01	-42.25	170.95	-1.39E-03	-5.09E-01	2.05E-03	1.48E-02	-4.16E-03	5.70E-06
KS090633K-7	breeding line	2016-17	FALSE	5.69	1.03	4589.12	12.12	1.00	3981.21	-8.39	0.01	173.11	627.95	-4.63E-05	3.75E+00	-1.38E-02	5.19E-03	-2.22E-03	9.21E-06
KS090710K-1	breeding line	2016-17	FALSE	4.92	1.01	6457.65	25.43	0.94	4472.10	-1.04	0.00	41.73	35.29	-3.28E-03	5.15E-01	-1.76E-03	-1.35E-02	2.30E-02	-1.08E-04
KS12DH0013-37	breeding line	2016-17	FALSE	12.33	1.00	4976.45	34.89	0.97	3923.46	3.02	0.01	90.87	412.58	-1.12E-03	-1.10E+00	4.04E-03	9.24E-03	-1.67E-02	7.25E-05
KS12DH0023-118	breeding line	2016-17	FALSE	8.72	0.97	7017.64	40.66	0.90	4644.12	7.55	-0.01	-65.12	-265.43	9.39E-04	1.23E+00	-4.53E-03	1.23E-03	-8.46E-03	3.55E-05
KS12DH0090-36	breeding line	2016-17	FALSE	6.75	0.97	5730.11	32.23	0.92	4238.42	3.39	0.00	57.66	217.78	-2.70E-03	-5.38E-01	2.05E-03	-6.83E-03	-1.46E-02	6.77E-05
KS12DH0090-83	breeding line	2016-17	FALSE	10.66	0.99	6616.76	47.12	0.89	4399.81	9.68	-0.01	-55.86	-156.20	-4.46E-03	-1.93E+00	7.22E-03	-2.40E-02	-1.09E-02	4.51E-05
KS12DH0156-4	breeding line	2016-17	FALSE	8.62	0.90	7689.07	31.85	0.80	4653.69	2.18	-0.02	-130.22	-484.75	1.04E-03	-2.44E+00	8.65E-03	-2.15E-02	-4.23E-03	3.13E-05
KS12DH0214-65	breeding line	2016-17	FALSE	4.57	0.90	6325.45	17.81	0.91	4724.37	-4.40	0.01	107.08	169.66	7.97E-03	-1.25E+00	4.97E-03	-2.59E-03	-2.74E-02	1.61E-04
KS12DH0214-95	breeding line	2016-17	FALSE	1.11	0.98	6088.89	40.92	0.87	4527.41	8.07	-0.01	105.36	227.14	3.20E-03	-6.97E-01	2.72E-03	-1.10E-03	7.96E-04	-1.27E-05
KS12DH0229-51	breeding line	2016-17	FALSE	4.09	0.98	6086.46	36.02	0.91	3937.30	5.19	0.00	-93.65	-90.29	-1.51E-03	-1.55E+00	5.37E-03	-1.41E-02	9.78E-03	-4.19E-05
KS12DH0229-99	breeding line	2016-17	FALSE	8.55	0.94	7593.80	36.33	0.90	4735.77	3.58	0.00	-79.13	-372.48	-8.56E-04	-2.35E+00	8.64E-03	-2.74E-02	-3.32E-03	2.18E-05
KS12DH0230-30	breeding line	2016-17	FALSE	7.77	1.00	6241.89	28.55	1.01	4554.43	0.26	0.02	68.42	121.45	3.30E-03	-2.00E+00	7.50E-03	4.72E-03	-2.10E-02	1.07E-04
KS12DH0296-156	breeding line	2016-17	FALSE	1.34	0.93	6703.75	15.60	0.92	6041.72	-5.17	0.01	442.06	628.12	3.45E-03	1.18E+00	-4.52E-03	-1.05E-02	-1.96E-02	1.03E-04
KS12DH0296-159	breeding line	2016-17	FALSE	3.37	0.90	6213.49	13.35	0.87	4235.44	-6.97	0.00	0.46	36.92	5.02E-04	2.68E+00	-9.70E-03	-7.73E-03	7.89E-03	-2.99E-05
KS12DH0296-43	breeding line	2016-17	FALSE	4.59	0.90	5566.66	5.43	0.86	4457.08	-11.36	0.00	132.79	365.38	5.85E-04	-1.06E+00	3.98E-03	-6.62E-03	4.86E-03	-1.98E-05
KS12DH0296-47	breeding line	2016-17	FALSE	0.00	1.03	6177.10	11.74	0.97	4377.97	-7.75	0.00	65.29	153.33	1.50E-03	-7.61E-01	2.68E-03	1.73E-02	2.76E-02	-1.29E-04
KS12DH0296-48	breeding line	2016-17	FALSE	0.00	0.97	7503.88	15.97	0.90	5139.36	-7.03	0.00	59.37	-119.52	-7.27E-04	8.04E-01	-3.43E-03	-4.69E-03	-2.76E-02	1.32E-04
KS12DH0298-57	breeding line	2016-17	FALSE	7.06	1.11	4022.03	46.81	0.97	2831.46	10.29	-0.01	-40.16	407.67	4.17E-03	-7.94E-01	3.41E-03	1.56E-02	4.24E-02	-2.18E-04
LCSPistol	cultivar	2016-17	NA	7.13	0.97	6200.68	24.03	0.94	4779.78	-1.61	0.00	175.22	328.43	-6.17E-04	1.62E+00	-6.15E-03	1.17E-02	2.81E-02	-1.41E-04
SYWolf	cultivar	2016-17	NA	3.17	1.03	6119.26	31.83	0.96	4007.25	1.83	0.00	-76.29	-78.14	2.32E-03	6.97E-04	8.13E-06	8.45E-03	5.40E-03	-2.61E-05
T158	cultivar	2016-17	FALSE	7.95	1.02	5639.32	31.75	0.98	4994.46	2.13	0.01	281.82	572.84	1.60E-03	7.24E-03	1.64E-04	2.19E-02	2.94E-02	-1.45E-04
WB4458	cultivar	2016-17	FALSE	7.90	1.02	6994.31	30.70	0.94	4646.38	1.47	-0.01	-37.77	-200.61	-5.34E-03	-1.27E+00	4.84E-03	-1.18E-02	4.60E-03	-3.58E-05
WBCedar	cultivar	2016-17	NA	3.77	0.94	7073.73	16.93	0.88	4447.62	-6.32	-0.01	-94.69	-289.60	-2.21E-03	-3.74E-02	3.25E-05	-6.44E-03	-2.29E-03	1.83E-05
KS120004M~8	breeding line	2017-18	FALSE	0.00	0.67	3726.15	12.53	0.67	3946.27	-1.21	0.00	13.25	29.15	7.40E-07	-1.65E-05	-1.30E-03	-2.26E-10	-3.52E-11	2.93E-14
KS120029M~3	breeding line	2017-18	FALSE	28.80	0.68	3988.57	18.56	0.67	3608.00	0.67	0.00	-27.31	-43.59	6.05E-08	-2.16E-07	6.36E-05	-7.77E-11	4.43E-10	-3.51E-12
KS120069M~2	breeding line	2017-18	FALSE	3.01	0.68	4149.70	5.06	0.67	4160.76	-3.73	0.00	36.25	33.60	3.06E-06	-5.92E-05	4.59E-04	5.67E-10	3.54E-10	-4.07E-12
KS120081M~5	breeding line	2017-18	FALSE	4.06	0.69	4594.50	5.97	0.66	4558.51	-0.05	0.00	49.49	62.94	2.69E-03	1.64E-09	3.87E-11	-7.64E-11	-2.41E-02	3.41E-04
KS120126M~6	breeding line	2017-18	FALSE	0.00	0.67	4215.53	8.26	0.65	3818.30	-2.16	0.00	24.34	28.26	-3.53E-07	8.28E-06	5.46E-04	-2.66E-10	2.38E-11	-6.37E-13
KS120148M~4	breeding line	2017-18	FALSE	0.34	0.70	3745.43	12.70	0.68	3381.02	-2.14	0.00	-8.59	2.46	9.91E-07	-2.08E-05	3.54E-05	3.04E-10	8.01E-11	-1.31E-12
KS120148M~5	breeding line	2017-18	FALSE	4.17	0.69	3959.85	29.00	0.66	3305.09	4.78	0.00	-33.65	-48.49	1.77E-06	-3.96E-05	-3.14E-04	1.53E-10	-9.07E-11	1.07E-12
KS120148M~7	breeding line	2017-18	FALSE	0.87	0.69	4102.92	6.68	0.69	3468.48	-2.14	0.00	-27.49	-35.81	4.98E-07	-5.76E-06	2.13E-04	-1.84E-10	-8.63E-12	8.40E-14
KS120246M~3	breeding line	2017-18	FALSE	4.28	0.69	4410.92	19.43	0.67	4217.30	2.65	0.00	14.74	-2.21	5.86E-07	-1.01E-05	-1.79E-03	-1.39E-10	-8.13E-10	7.30E-12
KS120252M~10	breeding line	2017-18	FALSE	4.13	0.63	3924.27	37.20	0.62	3874.79	8.24	0.00	17.25	22.03	-9.95E-07	2.18E-05	-9.98E-04	-1.96E-10	-9.90E-11	9.31E-13
KS120252M~14	breeding line	2017-18	FALSE	0.00	0.64	4360.44	11.88	0.61	3534.84	0.27	0.00	6.48	-4.16	-4.60E-04	-2.26E-09	1.18E-11	-9.70E-11	-3.47E-01	1.72E-03
KS120269M~5	breeding line	2017-18	FALSE	7.21	0.69	3974.34	33.02	0.68	3726.94	6.29	0.00	7.79	10.91	9.37E-08	-1.53E-06	-4.46E-04	4.81E-10	2.26E-10	-3.77E-12
KS120297M~11	breeding line	2017-18	FALSE	5.34	0.67	4086.88	25.95	0.62	3920.30	3.46	0.00	8.97	-8.17	-9.67E-07	1.97E-05	1.13E-03	-1.25E-10	8.07E-10	-7.30E-12
KS120300M~3	breeding line	2017-18	FALSE	8.08	0.66	3333.99	44.06	0.65	3551.61	11.15	0.00	-2.98	31.99	5.63E-07	-9.87E-06	1.11E-05	-7.53E-11	9.44E-10	-7.33E-12
KS120302M~1	breeding line	2017-18	FALSE	4.22	0.64	3780.66	18.85	0.64	3508.38	0.61	0.00	-0.38	8.30	-8.60E-07	1.63E-05	6.81E-04	-5.68E-11	-1.12E-10	-3.55E-13
KS120302M~7	breeding line	2017-18	FALSE	7.16	0.68	3881.53	33.39	0.70	4054.47	7.16	0.00	36.49	48.73	7.40E-07	-1.61E-05	-2.01E-03	9.05E-10	2.16E-10	-2.15E-12
KS120331M~17	breeding line	2017-18	FALSE	2.50	0.64	3445.80	10.90	0.65	4277.03	-1.77	0.00	33.07	77.88	-1.56E-06	2.53E-05	-1.97E-03	-2.92E-10	2.89E-10	-1.84E-12
KS120332M~11	breeding line	2017-18	FALSE	1.29	0.64	4088.54	29.54	0.63	3542.58	5.39	0.00	-14.60	-21.13	7.82E-07	-1.64E-05	-4.69E-04	1.22E-11	2.53E-10	-3.41E-12
KS120332M~2	breeding line	2017-18	FALSE	13.79	0.71	4029.30	22.47	0.69	4349.94	0.70	0.00	35.27	32.94	3.11E-07	-1.19E-05	-1.57E-03	6.95E-10	3.81E-10	-2.76E-12
KS120332M~3	breeding line	2017-18	NA	0.00	0.62	4433.41	11.87	0.61	3838.56	-0.82	0.00	2.95	-14.23	9.08E-07	-1.57E-05	-3.57E-04	-1.64E-10	-7.75E-10	6.75E-12
KS120380M~1	breeding line	2017-18	FALSE	7.54	0.71	5138.43	10.80	0.71	4785.90	-1.57	0.00	49.90	-11.78	-8.40E-07	1.74E-05	5.71E-04	-3.91E-10	-1.55E-10	9.80E-13
KS120414M~1	breeding line	2017-18	FALSE	15.47	0.66	3639.63	13.94	0.63	4014.47	0.07	0.00	22.46	37.22	2.67E-06	-5.08E-05	-4.41E-04	-9.78E-11	-7.82E-10	6.39E-12
KS120414M~8	breeding line	2017-18	FALSE	9.19	0.67	3436.88	13.53	0.63	2780.27	-0.75	0.00	-40.90	-11.39	-7.32E-08	2.29E-06	6.27E-04	-1.57E-10	-8.57E-10	6.78E-12
KS120428M~1	breeding line	2017-18	TRUE	9.43	0.65	3035.23	2.89	0.65	4063.56	-5.44	0.00	29.40	90.39	-1.45E-07	-5.62E-06	1.28E-03	-1.79E-10	-8.53E-10	7.81E-12
KS120428M~2	breeding line	2017-18	TRUE	0.00	0.71	4024.03	4.88	0.65	3537.14	-2.77	0.00	-23.84	-21.79	1.85E-06	-3.65E-05	-7.75E-04	-1.88E-10	-8.55E-10	7.90E-12
KS120428M~4	breeding line	2017-18	TRUE	7.07	0.68	3632.72	7.37	0.67	3312.78	-3.45	0.00	-23.31	-29.08	8.86E-07	-1.71E-05	6.18E-04	1.46E-10	-7.27E-11	-6.97E-14
KS120428M~5	breeding line	2017-18	TRUE	13.15	0.62	2838.41	2.34	0.67	3358.41	-4.27	0.00	13.54	89.67	-1.45E-07	6.33E-06	-1.02E-03	6.36E-10	5.11E-10	-5.11E-12
KS120428M~6	breeding line	2017-18	TRUE	20.75	0.64	2924.85	5.95	0.67	3721.11	-4.70	0.00	31.12	109.24	2.91E-06	-6.05E-05	-5.57E-04	3.27E-10	7.89E-10	-7.67E-12
KS120428M~7	breeding line	2017-18	TRUE	10.12	0.68	3840.48	0.23	0.66	3469.75	-5.84	0.00	0.22	4.40	-2.27E-07	-6.64E-07	6.07E-04	3.59E-10	2.37E-10	-1.59E-12
KS120435M~1	breeding line	2017-18	TRUE	6.62	0.64	3789.89	7.81	0.60	3166.38	-3.19	0.00	-24.73	-30.97	-4.47E-07	9.98E-06	8.05E-04	-6.92E-10	-1.80E-10	3.78E-13
KS120435M~3	breeding line	2017-18	NA	5.52	0.62	3421.90	7.41	0.61	3613.57	-2.92	0.00	14.79	58.30	-8.47E-07	1.15E-05	-4.23E-04	-7.55E-10	1.87E-10	-1.09E-12
KS120435M~4	breeding line	2017-18	TRUE	10.11	0.67	3164.76	19.40	0.66	3967.82	1.65	0.00	29.99	82.83	-1.49E-07	4.64E-06	6.83E-05	2.91E-10	3.20E-10	-3.39E-12
KS120461M~5	breeding line	2017-18	FALSE	17.80	0.69	4594.22	14.54	0.61	3359.51	-1.34	0.00	-24.17	-62.90	-1.02E-06	2.12E-05	6.41E-04	-3.79E-10	2.10E-10	-1.58E-12
KS120487M~1	breeding line	2017-18	TRUE	4.69	0.63	3581.68	0.00	0.68	4200.27	-5.29	0.00	33.94	57.46	2.48E-06	-4.83E-05	-1.19E-03	-9.34E-11	-8.75E-10	7.66E-12
KS120487M~10	breeding line	2017-18	TRUE	0.60	0.65	3973.37	7.64	0.61	3619.93	-3.26	0.00	-17.99	-20.01	-3.19E-07	4.10E-07	6.59E-04	-8.03E-11	5.34E-11	-7.44E-14
KS120487M~2	breeding line	2017-18	TRUE	6.58	0.66	3864.87	6.33	0.57	2865.99	-3.99	0.00	-49.70	-58.06	-2.32E-06	4.46E-05	1.53E-04	-2.33E-10	-9.41E-10	7.38E-12
KS120487M~3	breeding line	2017-18	TRUE	2.18	0.65	3855.33	3.33	0.62	3719.43	-3.97	0.00	1.29	3.35	-5.15E-07	1.48E-05	-9.08E-05	1.11E-09	3.72E-10	-4.35E-12
KS120487M~4	breeding line	2017-18	TRUE	7.49	0.65	4219.70	11.32	0.62	2976.68	-1.77	0.00	-49.57	-80.97	-1.59E-06	2.73E-05	2.00E-03	-2.33E-11	-6.28E-10	6.27E-12
KS120487M~5	breeding line	2017-18	TRUE	10.96	0.64	3542.17	6.10	0.62	3357.33	-4.23	0.00	-7.50	9.13	-5.10E-07	9.21E-06	-8.64E-04	-3.30E-10	7.37E-10	-7.58E-12
KS120487M~7	breeding line	2017-18	TRUE	6.26	0.61	3583.47	2.35	0.62	3655.34	-4.98	0.00	-20.94	-8.44	-1.92E-06	3.14E-05	-5.52E-04	-3.71E-10	-3.66E-11	1.15E-12
KS120487M~9	breeding line	2017-18	TRUE	4.19	0.65	3679.78	22.81	0.65	3215.65	2.56	0.00	-34.75	-37.59	-1.66E-06	3.23E-05	8.34E-04	-1.80E-10	1.76E-10	-2.76E-12
KS120493M~3	breeding line	2017-18	TRUE	10.05	0.73	4807.09	3.19	0.68	4550.71	-5.11	0.00	31.69	-16.45	2.62E-06	-5.14E-05	-2.89E-04	1.02E-09	7.11E-10	-6.23E-12
KS120493M~5	breeding line	2017-18	NA	5.42	0.69	3885.42	6.36	0.69	3281.15	0.25	0.00	13.42	20.96	3.26E-03	-2.51E-10	1.24E-11	-1.02E-10	-7.10E-02	4.60E-04
KS120494M~1	breeding line	2017-18	TRUE	9.44	0.68	3985.36	1.60	0.66	4113.43	-5.07	0.00	41.96	46.01	1.09E-08	-6.88E-07	4.52E-04	-9.69E-11	-9.33E-10	8.57E-12
KS120494M~10	breeding line	2017-18	TRUE	0.63	0.71	4585.93	2.96	0.68	4247.14	-4.68	0.00	30.76	8.24	1.15E-06	-2.67E-05	1.53E-04	-5.36E-10	-7.64E-10	7.96E-12
KS120494M~11	breeding line	2017-18	TRUE	2.32	0.63	3930.82	2.12	0.65	4031.27	-4.22	0.00	27.22	39.39	9.15E-07	-1.35E-05	-1.44E-03	-8.00E-10	-2.98E-10	3.08E-12
KS120494M~3	breeding line	2017-18	TRUE	21.90	0.62	3366.58	0.03	0.61	3361.99	-6.54	0.00	-10.14	20.48	-6.91E-07	9.12E-06	1.10E-03	1.00E-10	-7.21E-10	5.47E-12
KS120494M~5	breeding line	2017-18	TRUE	3.97	0.69	4622.35	3.72	0.67	4326.31	-4.39	0.00	33.08	2.01	-1.10E-06	2.11E-05	7.45E-04	-3.78E-10	-1.00E-09	9.03E-12
KS120494M~6	breeding line	2017-18	TRUE	6.28	0.62	3628.72	12.45	0.53	3077.79	-2.57	0.00	-36.45	-22.24	-3.23E-06	5.85E-05	-3.34E-04	-2.07E-10	-8.73E-10	7.92E-12
KS120494M~7	breeding line	2017-18	TRUE	9.15	0.69	4686.24	0.00	0.66	4380.46	-6.41	0.00	12.82	-24.46	1.50E-06	-3.09E-05	-4.89E-04	-9.47E-10	-1.32E-09	1.37E-11
KS120494M~9	breeding line	2017-18	TRUE	8.55	0.70	3743.67	5.27	0.69	4373.88	-5.07	0.00	56.27	89.72	1.41E-06	-2.46E-05	-6.59E-05	-5.05E-10	-8.79E-10	8.66E-12
KS120554M~5	breeding line	2017-18	FALSE	0.81	0.66	4293.27	14.94	0.63	3708.11	-0.31	0.00	4.41	-11.39	-1.78E-06	3.46E-05	1.89E-04	-5.30E-10	3.63E-10	-3.88E-12
KS120554M~7	breeding line	2017-18	FALSE	0.00	0.68	4080.08	0.00	0.65	3608.04	-5.16	0.00	-29.66	-51.60	-1.54E-06	3.06E-05	5.48E-04	4.41E-11	-6.38E-10	6.54E-12
KS120557M~10	breeding line	2017-18	FALSE	10.72	0.70	3989.57	44.64	0.63	3033.02	0.25	0.00	-30.85	-30.81	-2.40E-03	-1.01E-08	6.98E-11	-2.37E-10	-8.49E-01	3.88E-03
KS120557M~2	breeding line	2017-18	FALSE	4.62	0.67	4278.92	31.35	0.60	3297.72	5.63	0.00	-34.76	-62.28	-3.76E-07	1.01E-06	1.14E-03	-2.24E-10	-5.30E-11	6.51E-13
KS120557M~5	breeding line	2017-18	FALSE	1.95	0.74	4387.12	21.31	0.63	3726.48	2.38	0.00	-1.69	-14.40	-2.06E-07	1.16E-05	1.70E-03	-4.23E-10	2.51E-10	-2.34E-12
KS120557M~6	breeding line	2017-18	FALSE	3.73	0.68	3786.87	12.20	0.66	4132.07	-0.94	0.00	35.25	63.14	3.16E-06	-6.16E-05	-1.09E-03	-3.05E-10	-1.33E-10	5.14E-13
KS120558M~1	breeding line	2017-18	FALSE	9.67	0.70	4203.75	9.89	0.65	3904.20	-2.47	0.00	25.42	15.75	-5.20E-07	1.08E-05	3.43E-04	3.30E-10	1.35E-09	-1.31E-11
KS120559M~1	breeding line	2017-18	FALSE	7.54	0.64	3428.43	7.49	0.65	3823.75	-3.47	0.00	23.66	59.41	2.84E-06	-5.19E-05	-2.02E-04	-5.62E-11	2.43E-10	-2.74E-12
KS120580M~6	breeding line	2017-18	FALSE	3.16	0.73	3968.39	13.18	0.73	3566.72	0.59	0.00	-1.43	-15.29	-1.55E-06	3.48E-05	-2.01E-03	9.14E-10	8.40E-10	-7.68E-12
KS120580M~7	breeding line	2017-18	FALSE	10.84	0.73	3570.58	9.72	0.76	4321.53	-3.23	0.00	59.69	106.80	2.31E-06	-5.31E-05	-1.61E-03	1.02E-09	2.64E-10	-2.54E-12
KS120592M~1	breeding line	2017-18	FALSE	2.52	0.74	3479.94	32.67	0.75	3893.90	5.78	0.00	10.32	38.28	-1.15E-07	-8.10E-07	-1.59E-03	1.32E-09	-3.89E-10	4.47E-12
KS120592M~4	breeding line	2017-18	FALSE	0.42	0.69	3804.37	44.82	0.67	3612.26	11.40	0.00	4.20	22.26	-4.14E-07	3.94E-06	-1.59E-03	5.62E-10	7.43E-10	-6.52E-12
KS120612M~4	breeding line	2017-18	FALSE	3.15	0.67	3703.20	34.64	0.66	3797.95	7.13	0.00	11.30	42.95	-5.87E-07	1.70E-05	1.89E-03	-3.32E-11	-4.48E-10	4.00E-12
KS120642M~11	breeding line	2017-18	FALSE	3.21	0.61	3361.39	16.57	0.62	3360.69	0.03	0.00	-25.21	-3.49	-1.49E-07	-4.25E-06	4.21E-04	-7.32E-10	-5.16E-10	5.90E-12
KS120642M~12	breeding line	2017-18	FALSE	10.95	0.65	3872.18	15.16	0.63	3420.60	0.25	0.00	-13.61	-18.90	-1.86E-06	3.63E-05	8.57E-04	-9.54E-10	8.63E-10	-8.35E-12
KS120643M~9	breeding line	2017-18	FALSE	5.36	0.64	3943.65	20.53	0.66	3901.33	1.43	0.00	27.35	38.94	2.59E-06	-5.22E-05	1.05E-03	-3.35E-11	5.38E-10	-4.76E-12
KS120646M~5	breeding line	2017-18	FALSE	2.04	0.72	4457.89	56.09	0.66	3576.29	15.79	0.00	-20.74	-61.23	-1.18E-06	2.10E-05	-4.07E-04	5.76E-10	1.49E-09	-1.38E-11
KS120646M~6	breeding line	2017-18	FALSE	14.76	0.65	4159.36	9.68	0.57	3116.16	-3.33	0.00	-52.87	-76.08	-3.27E-06	6.14E-05	8.57E-04	-1.65E-10	-7.77E-10	6.75E-12
KS120717M~11	breeding line	2017-18	TRUE	3.80	0.63	4613.48	0.00	0.59	3890.11	-6.16	0.00	-12.50	-60.95	-1.34E-06	3.02E-05	-3.77E-04	2.45E-11	5.51E-10	-5.11E-12
KS120741M~1	breeding line	2017-18	TRUE	0.00	0.68	3858.46	5.95	0.66	3563.03	-2.61	0.00	-1.55	8.43	8.37E-07	-9.75E-06	6.07E-04	2.29E-10	-4.65E-10	3.88E-12
KS120741M~3	breeding line	2017-18	TRUE	2.19	0.60	1711.60	2.89	0.61	1613.35	-4.30	0.00	-73.54	37.55	2.63E-06	-5.09E-05	1.06E-04	-1.81E-10	-7.61E-10	5.69E-12
KS120749M~3	breeding line	2017-18	FALSE	4.37	0.69	4094.71	24.96	0.64	3673.67	3.73	0.00	-20.80	-52.05	-1.46E-06	2.80E-05	8.64E-05	-1.03E-09	6.18E-10	-3.77E-12
KS120794M~7	breeding line	2017-18	FALSE	6.06	0.63	4237.44	22.18	0.65	4484.42	0.45	0.00	-12.34	-23.30	-1.58E-03	-3.35E-09	-1.25E-10	6.23E-11	2.45E-01	-1.22E-03
KS120802M~11	breeding line	2017-18	FALSE	2.10	0.68	4142.56	42.46	0.63	3738.72	10.11	0.00	3.99	-5.16	-9.89E-07	2.00E-05	1.20E-03	1.45E-09	1.79E-09	-1.92E-11
KS120843M~3	breeding line	2017-18	FALSE	0.00	0.68	4348.61	29.92	0.65	3430.10	4.78	0.00	-30.15	-62.73	-3.08E-06	5.86E-05	-2.52E-05	9.21E-13	1.19E-09	-9.78E-12
KS120905M~6	breeding line	2017-18	FALSE	8.44	0.72	4213.03	37.55	0.65	3605.32	9.01	0.00	-0.96	-27.36	-3.28E-06	6.38E-05	-6.43E-04	9.96E-10	1.31E-09	-1.46E-11
KS120911M~2	breeding line	2017-18	FALSE	2.78	0.66	4977.27	14.05	0.58	3380.72	0.08	0.00	-45.37	-128.58	-9.10E-07	1.45E-05	-1.80E-04	-9.12E-11	5.33E-11	-4.20E-13
KS120914M~13	breeding line	2017-18	FALSE	7.69	0.71	4371.66	18.19	0.67	4038.12	0.70	0.00	11.34	-6.66	-2.05E-06	3.42E-05	-1.57E-04	3.65E-10	1.56E-10	-1.44E-12
18CP010011	cultivar	2018-19	NA	2.28	1.05	5515.73	10.27	1.05	4598.25	0.70	0.00	-17.50	-22.82	2.11E-04	-8.42E-09	3.47E-11	-5.73E-12	-1.65E-01	9.13E-04
18CP010302	cultivar	2018-19	NA	0.32	1.01	6778.45	0.00	0.97	5536.79	-0.90	0.00	2.23	-33.83	-2.56E-03	5.99E-09	-1.11E-11	4.22E-12	-3.00E-01	1.17E-03
18CP010312	cultivar	2018-19	NA	0.59	0.99	5718.97	0.00	1.01	4814.55	-1.29	0.00	0.37	-9.98	-2.45E-05	1.66E-08	-7.62E-12	-3.20E-11	-1.40E-01	5.44E-04
18PE500000	cultivar	2018-19	NA	1.80	0.97	6494.82	4.80	0.94	6690.01	-0.06	0.00	35.17	19.02	-7.52E-04	-2.02E-08	-3.41E-12	-8.40E-11	-1.99E-01	9.00E-04
18PE500002	cultivar	2018-19	NA	1.31	0.99	7565.66	4.67	0.98	5614.12	-0.42	0.00	-0.54	-65.58	2.06E-03	-5.73E-09	4.01E-11	-2.93E-12	-2.08E-02	6.83E-05
BobDole	cultivar	2018-19	FALSE	7.32	1.07	5450.53	10.48	1.01	4693.09	0.39	0.00	-5.32	-3.81	3.47E-04	-2.54E-09	2.79E-12	-5.88E-11	-1.86E-01	1.06E-03
Jagger	cultivar	2018-19	FALSE	5.02	0.99	4463.61	14.89	0.95	4331.03	1.46	0.00	-10.17	17.15	1.04E-04	-7.24E-09	6.28E-11	-1.04E-10	-1.17E-01	7.14E-04
KS05HW14	breeding line	2018-19	FALSE	7.41	0.99	5208.44	8.77	0.98	4604.10	0.00	0.00	2.44	16.31	-5.64E-05	-2.06E-09	-8.29E-11	-4.65E-11	2.02E-01	-8.61E-04
KS100028K-10	breeding line	2018-19	FALSE	1.29	1.03	6575.07	5.58	1.01	5639.99	-0.06	0.00	10.08	-25.84	8.98E-04	-1.22E-09	5.01E-11	6.21E-10	2.70E-01	-1.59E-03
KS100028K-11	breeding line	2018-19	FALSE	1.71	1.01	6214.63	7.58	1.01	5788.11	0.39	0.00	28.17	27.81	8.48E-04	1.11E-08	-2.66E-11	8.10E-11	3.03E-01	-1.45E-03
KS100060K-15	breeding line	2018-19	FALSE	3.94	1.00	5852.03	3.05	1.00	6322.36	-0.55	0.00	41.81	44.28	8.28E-04	1.71E-08	-5.42E-11	-1.20E-11	-1.01E-01	3.26E-04
KS100060K-19	breeding line	2018-19	FALSE	2.14	1.03	5425.67	1.92	1.06	6068.51	-0.80	0.00	21.83	33.14	1.63E-03	-1.59E-08	-4.09E-11	3.39E-11	-9.27E-02	4.10E-04
KS100196K-2	breeding line	2018-19	FALSE	5.27	1.02	5753.84	21.77	0.99	4363.93	2.42	0.00	-35.86	-57.94	-2.05E-03	-8.34E-09	-1.66E-10	-1.77E-10	-4.39E-01	2.16E-03
KS100653K-7	breeding line	2018-19	FALSE	1.56	0.94	5774.67	3.77	0.95	4486.11	-0.42	0.00	-23.93	-33.48	-1.54E-03	5.79E-09	-5.02E-11	-2.42E-11	6.66E-02	-4.09E-04
KS120008M~4	breeding line	2018-19	FALSE	1.37	0.97	4644.87	5.47	0.99	4416.56	-0.06	0.00	-4.67	17.15	-1.92E-03	4.96E-10	1.60E-12	5.05E-11	2.47E-01	-1.23E-03
KS120081M~1	breeding line	2018-19	FALSE	1.20	0.99	5249.76	7.58	0.96	4750.54	0.42	0.00	-14.69	-9.49	-8.52E-04	8.42E-09	-6.52E-11	-2.11E-11	-1.69E-02	3.20E-04
KS120125M~1	breeding line	2018-19	FALSE	1.60	1.00	5946.74	4.77	0.97	5164.26	-0.05	0.00	1.96	-9.01	-3.34E-04	7.90E-09	-3.33E-11	5.59E-11	2.08E-01	-9.63E-04
KS120125M~10	breeding line	2018-19	FALSE	3.10	0.93	4246.08	5.13	1.03	5753.16	-0.20	0.00	52.39	129.07	1.80E-03	1.71E-08	-6.38E-12	-6.02E-11	4.39E-02	-6.65E-05
KS120125M~5	breeding line	2018-19	FALSE	0.75	0.96	4792.13	2.61	0.96	5924.43	-0.42	0.00	43.81	81.10	2.13E-04	8.47E-09	9.94E-12	-5.66E-11	1.40E-01	-6.06E-04
KS120125M~9	breeding line	2018-19	FALSE	2.50	0.97	5401.66	5.80	0.96	5047.55	-0.17	0.00	13.69	38.47	-1.40E-04	1.34E-08	2.34E-11	-2.99E-11	2.26E-04	4.13E-05
KS120129M~4	breeding line	2018-19	FALSE	1.77	1.04	6014.55	5.25	0.98	5493.65	-0.05	0.00	8.88	-11.67	1.88E-06	-5.13E-09	2.35E-11	-4.76E-11	-2.83E-02	1.57E-04
KS120129M~5	breeding line	2018-19	FALSE	3.50	1.00	7015.28	5.72	0.96	5220.12	-0.20	0.00	-11.41	-57.81	7.59E-04	-1.38E-08	-8.10E-11	1.32E-11	-7.55E-02	3.67E-04
KS120129M~8	breeding line	2018-19	FALSE	3.39	1.01	5432.59	5.82	1.02	4265.01	-0.20	0.00	-32.56	-44.13	7.35E-04	-1.05E-08	6.03E-11	3.78E-11	-9.18E-02	3.55E-04
KS120149M~13	breeding line	2018-19	FALSE	5.71	1.00	5180.61	7.82	0.99	4218.11	0.11	0.00	-16.11	-6.83	-1.13E-04	-1.70E-09	-1.07E-10	5.93E-11	3.03E-01	-1.43E-03
KS120149M~9	breeding line	2018-19	FALSE	8.92	0.94	4745.18	6.09	0.96	4772.07	-0.45	0.00	10.82	54.94	-4.01E-03	1.35E-08	2.90E-11	4.88E-11	2.49E-01	-1.20E-03
KS120215M~7	breeding line	2018-19	FALSE	0.27	0.96	5521.65	0.26	0.91	3664.38	-0.72	0.00	-45.28	-64.97	-4.00E-03	-8.49E-09	2.27E-11	-1.25E-10	-2.38E-01	1.12E-03
KS120215M~8	breeding line	2018-19	FALSE	3.01	0.96	5908.84	6.13	0.93	4900.59	-0.11	0.00	-3.90	-6.47	2.50E-03	5.46E-09	9.50E-11	-4.60E-11	-1.03E-01	4.80E-04
KS120252M~7	breeding line	2018-19	FALSE	3.58	0.97	5515.93	5.56	0.96	5226.16	-0.20	0.00	2.11	6.49	2.10E-03	-6.80E-10	-4.49E-12	-7.04E-11	-4.95E-02	3.97E-04
KS120269M~4	breeding line	2018-19	FALSE	2.28	0.97	6630.85	4.12	0.98	4908.99	-0.44	0.00	-8.09	-38.80	1.51E-03	-9.88E-10	-1.94E-10	-6.05E-11	5.12E-02	-1.72E-04
KS120282M~2	breeding line	2018-19	FALSE	2.89	1.02	4755.00	4.77	0.98	4441.23	-0.17	0.00	-8.90	6.49	4.06E-05	4.30E-09	5.72E-11	-4.85E-11	-4.49E-02	2.14E-04
KS120296M~1	breeding line	2018-19	FALSE	0.79	1.01	4848.95	4.28	0.99	4480.03	-0.06	0.00	-12.92	0.81	-3.95E-04	1.94E-09	5.57E-11	-7.93E-11	-4.22E-01	2.32E-03
KS120300M~2	breeding line	2018-19	FALSE	1.58	0.91	3866.25	8.07	0.95	5371.40	0.39	0.00	37.93	121.07	1.48E-03	-4.20E-10	6.18E-12	-3.35E-11	2.79E-01	-1.16E-03
KS120300M~5	breeding line	2018-19	FALSE	1.54	1.01	4593.50	6.41	0.97	4669.84	0.07	0.00	8.41	42.18	-1.88E-03	-1.52E-09	-2.89E-11	2.89E-11	-5.03E-02	1.95E-04
KS120332M~1	breeding line	2018-19	FALSE	0.77	0.88	5514.26	7.15	0.88	3888.63	0.00	0.00	-35.57	-49.95	-7.83E-04	1.28E-10	5.76E-11	-7.86E-11	3.47E-02	-1.40E-04
KS120353M~1	breeding line	2018-19	FALSE	5.08	0.96	5413.12	5.92	0.95	4375.17	-0.34	0.00	-47.31	-68.12	-1.54E-03	-3.28E-09	9.11E-11	-9.82E-11	-2.38E-01	1.09E-03
KS120380M~3	breeding line	2018-19	FALSE	3.94	0.98	8042.92	5.99	0.99	4795.94	-0.13	0.00	-51.16	-148.05	8.44E-04	-6.11E-09	1.66E-11	-1.16E-11	1.32E-01	-5.86E-04
KS120494M~8	breeding line	2018-19	TRUE	0.31	0.96	5617.30	0.73	0.98	5703.71	-0.93	0.00	16.06	18.46	2.05E-03	-1.73E-08	1.65E-11	-2.73E-11	3.66E-02	-2.26E-04
KS120506M~7	breeding line	2018-19	FALSE	6.78	0.97	5319.25	10.04	0.94	3770.74	0.54	0.00	-43.40	-62.30	-1.92E-03	1.25E-08	4.41E-12	1.25E-10	4.44E-01	-2.06E-03
KS120510M~1	breeding line	2018-19	FALSE	0.00	1.04	6830.03	2.99	1.02	6141.29	-0.45	0.00	28.94	4.18	2.60E-03	-1.08E-08	3.33E-11	3.32E-11	-7.06E-03	3.54E-05
KS120510M~2	breeding line	2018-19	FALSE	1.51	0.99	5315.68	0.00	0.97	6024.05	-0.84	0.00	48.36	89.10	1.41E-03	1.46E-08	-4.13E-13	-1.40E-10	-3.97E-01	1.92E-03
KS120511M~16	breeding line	2018-19	FALSE	0.00	0.96	4689.18	3.66	0.96	4447.39	-0.23	0.00	-1.11	22.48	1.56E-03	3.00E-09	-2.97E-11	-6.76E-11	4.25E-02	-1.51E-04
KS120511M~9	breeding line	2018-19	FALSE	2.94	1.00	5996.61	6.45	0.99	4203.63	-0.11	0.00	-28.08	-46.93	-4.41E-03	5.31E-09	-6.40E-11	-9.56E-11	-1.56E-01	6.46E-04
KS120513M~5	breeding line	2018-19	FALSE	3.61	1.02	5939.26	2.77	0.98	5027.01	-0.56	0.00	-3.19	-22.82	-4.57E-04	-6.04E-11	-1.23E-11	5.68E-10	3.90E-01	-2.03E-03
KS120522M~5	breeding line	2018-19	FALSE	1.56	0.91	5784.24	2.48	0.90	4666.18	-0.77	0.00	-25.06	-44.13	-5.29E-03	-1.13E-08	-1.83E-11	-1.03E-10	-1.83E-01	8.48E-04
KS120529M~1	breeding line	2018-19	FALSE	1.85	0.99	5109.20	3.85	0.97	4081.02	-0.42	0.00	-25.10	-22.46	1.49E-03	-1.68E-09	3.75E-11	-1.89E-12	-1.97E-02	-4.73E-05
KS120529M~7	breeding line	2018-19	FALSE	1.07	1.02	6453.83	5.88	1.00	4985.00	-0.06	0.00	-12.75	-44.13	1.88E-03	-3.61E-09	-8.67E-11	1.00E-11	2.18E-01	-9.15E-04
KS120552M~12	breeding line	2018-19	FALSE	0.00	0.98	4325.31	1.71	0.99	5146.61	-0.75	0.00	21.06	64.76	2.03E-04	-4.21E-10	4.99E-11	2.61E-11	2.05E-02	-2.28E-04
KS120552M~8	breeding line	2018-19	FALSE	5.08	0.93	5385.15	2.75	0.97	4192.13	-0.70	0.00	-21.59	-25.48	-7.47E-04	6.04E-09	6.16E-12	6.40E-12	1.36E-02	-9.63E-05
KS120559M~12	breeding line	2018-19	FALSE	1.41	0.97	6231.53	7.17	0.96	5398.06	0.00	0.00	2.28	-25.97	4.49E-04	-3.55E-10	-1.13E-10	-3.56E-11	1.91E-01	-8.80E-04
KS120559M~5	breeding line	2018-19	FALSE	1.30	0.95	7176.10	2.58	0.95	5899.58	-0.51	0.00	1.98	-46.44	-3.05E-03	-7.48E-09	1.55E-11	3.01E-13	2.09E-01	-1.01E-03
KS120581M~2	breeding line	2018-19	FALSE	1.77	0.97	5461.33	6.77	0.96	5451.25	0.01	0.00	19.80	22.48	-1.72E-03	-2.63E-09	1.49E-11	5.11E-11	2.56E-01	-1.23E-03
KS120582M~4	breeding line	2018-19	FALSE	5.86	1.01	5762.82	3.61	0.98	4970.13	-0.74	0.00	-0.60	-6.47	-1.99E-03	2.12E-09	2.07E-11	1.54E-10	4.20E-01	-2.10E-03
KS120592M~6	breeding line	2018-19	FALSE	3.72	1.08	5367.09	3.83	1.03	3041.72	-0.56	0.00	-75.40	-100.09	-2.31E-03	-3.85E-09	4.24E-11	1.84E-11	-1.74E-01	7.70E-04
KS120592M~8	breeding line	2018-19	FALSE	5.15	1.00	4982.84	5.59	1.07	4588.14	-0.23	0.00	-14.87	-6.34	-3.79E-04	-3.75E-11	5.49E-11	5.76E-11	-1.76E-01	8.60E-04
KS120648M~5	breeding line	2018-19	FALSE	5.82	1.00	5562.78	14.34	0.98	5267.04	1.07	0.00	15.26	22.00	2.46E-03	4.82E-09	-3.11E-11	3.00E-11	3.27E-01	-1.52E-03
KS120729M~3	breeding line	2018-19	FALSE	1.94	0.96	6105.60	4.65	0.94	5723.26	-0.44	0.00	19.98	11.82	1.86E-03	-6.56E-09	-1.63E-11	-9.95E-11	-2.72E-01	1.41E-03
KS120802M~4	breeding line	2018-19	FALSE	8.32	0.99	6420.14	9.49	0.96	5131.49	-0.04	0.00	-5.25	-36.63	2.65E-03	-2.63E-09	5.13E-11	-9.27E-11	-2.46E-01	1.27E-03
KS120905M~9	breeding line	2018-19	FALSE	0.68	0.99	5476.64	16.76	0.92	4541.11	2.34	0.00	-29.58	-48.98	-6.75E-03	-4.89E-09	1.04E-10	4.01E-12	8.95E-02	-5.84E-04
KS13DH0001-6	breeding line	2018-19	FALSE	1.92	0.93	6052.54	6.74	0.90	4744.55	0.00	0.00	-15.05	-36.27	3.82E-04	3.84E-09	-1.10E-10	-5.98E-11	4.70E-02	-1.39E-04
KS13DH0002-19	breeding line	2018-19	FALSE	3.71	0.91	4930.34	5.77	0.92	5903.49	-0.11	0.00	43.03	78.44	-4.32E-04	1.43E-08	-5.45E-12	7.21E-10	3.98E-01	-2.24E-03
KS13DH0002-5	breeding line	2018-19	FALSE	3.71	0.84	6428.02	5.29	0.87	6321.25	-0.20	0.00	36.73	27.46	-2.61E-04	1.85E-09	-1.72E-10	5.89E-11	4.97E-01	-2.32E-03
KS13DH0008-23	breeding line	2018-19	FALSE	3.73	1.02	5260.18	19.25	1.00	4965.63	2.11	0.00	17.75	37.98	1.68E-03	-6.17E-09	1.29E-10	-1.28E-10	-1.97E-01	1.04E-03
KS13DH0008-30	breeding line	2018-19	FALSE	6.70	0.98	5382.96	8.51	0.95	5760.05	0.09	0.00	15.64	30.61	8.70E-04	-5.18E-09	9.71E-11	-6.66E-11	5.20E-02	-1.23E-04
KS13DH0011-20	breeding line	2018-19	FALSE	2.69	1.00	5101.05	1.74	1.02	5218.75	-0.80	0.00	-4.38	3.83	1.84E-03	-4.56E-09	-1.18E-10	-2.77E-11	2.03E-01	-8.05E-04
KS13DH0012-51	breeding line	2018-19	FALSE	5.15	0.93	5509.71	10.10	0.92	5226.76	0.67	0.00	16.53	25.63	2.76E-04	1.02E-08	-6.37E-11	-1.14E-12	-5.39E-03	-6.18E-05
KS13DH0012-98	breeding line	2018-19	FALSE	4.20	0.98	4996.85	3.58	0.93	3183.08	-0.55	0.00	-49.25	-40.98	-5.69E-03	2.63E-09	-5.31E-11	4.02E-10	4.10E-01	-2.25E-03
KS13DH0013-131	breeding line	2018-19	FALSE	2.80	1.02	5830.96	5.85	0.98	5051.90	-0.20	0.00	-6.03	-17.49	1.36E-03	-5.69E-09	6.63E-11	-3.88E-11	-3.40E-01	1.80E-03
KS13DH0016-53	breeding line	2018-19	FALSE	3.26	1.01	5597.87	6.36	0.98	5746.62	-0.11	0.00	21.99	25.50	9.67E-04	3.84E-09	-2.18E-12	5.76E-13	1.35E-01	-6.49E-04
KS13DH0016-6	breeding line	2018-19	FALSE	3.07	0.98	5026.64	5.06	0.96	4310.45	-0.20	0.00	-13.48	-1.54	2.63E-03	1.19E-09	-9.04E-11	2.24E-11	-2.92E-02	1.15E-04
KS13DH0018-29	breeding line	2018-19	FALSE	2.78	1.00	4973.39	10.39	1.01	4585.98	0.70	0.00	2.22	6.88	7.42E-04	-4.70E-09	-1.93E-11	7.18E-11	6.00E-02	-1.99E-04
KS13DH0018-49	breeding line	2018-19	FALSE	6.88	0.96	4680.54	9.89	1.00	3806.69	0.54	0.00	-14.75	20.30	2.12E-04	1.10E-08	5.44E-11	1.43E-11	1.13E-01	-5.53E-04
KS13DH0021-W173	breeding line	2018-19	FALSE	3.62	0.98	6526.85	5.59	0.91	5313.74	-0.20	0.00	4.19	-20.15	-1.28E-04	2.06E-09	7.02E-11	1.08E-10	5.85E-01	-2.77E-03
KS13DH0042-26	breeding line	2018-19	FALSE	4.78	0.91	5885.29	11.69	0.90	5643.07	0.62	0.00	-2.61	-12.64	1.99E-03	2.16E-09	4.17E-11	-1.16E-10	-2.94E-01	1.41E-03
KS13DH0045-84	breeding line	2018-19	FALSE	3.10	0.97	6349.54	3.82	0.99	6311.69	-0.56	0.00	41.27	35.45	1.79E-03	3.73E-09	-8.67E-11	2.34E-10	4.80E-01	-2.33E-03
KS13DH0053-1	breeding line	2018-19	FALSE	3.77	0.96	5058.07	2.78	0.95	5386.90	-0.56	0.00	22.96	51.79	4.84E-04	-3.97E-10	-3.07E-11	-1.11E-10	-2.86E-01	1.44E-03
Larry	cultivar	2018-19	FALSE	8.23	1.02	5620.26	8.25	0.99	5082.86	-0.06	0.00	11.48	12.18	1.91E-03	-1.85E-10	3.15E-11	2.24E-11	8.27E-02	-3.90E-04
LCSMint	cultivar	2018-19	FALSE	3.80	1.02	4774.60	18.07	0.98	3684.21	2.05	0.00	-42.26	-39.16	-1.30E-03	-5.85E-09	9.72E-11	-1.46E-11	-7.50E-02	3.42E-04
U6893-1-1018-1H	breeding line	2018-19	NA	1.79	0.90	4309.19	4.24	0.91	3777.56	-0.45	0.00	-15.20	34.96	2.14E-10	-1.16E-03	1.51E-08	-1.39E-10	-4.56E-02	3.91E-04
Zenda	cultivar	2018-19	FALSE	3.80	1.02	5749.60	7.91	0.99	5004.72	0.25	0.00	1.39	0.81	-5.69E-04	3.21E-09	6.11E-11	-5.60E-13	-8.74E-02	2.96E-04
AF03-1	cultivar	2019-20	NA	0.00	0.80	4799.12	5.08	0.81	3492.84	-1.52	0.00	-34.73	48.53	NA	-1.49E-01	5.02E-04	-5.98E-10	-5.31E-02	8.22E-05
AMEastwood	cultivar	2019-20	NA	0.09	0.81	5878.28	3.03	0.78	4552.09	-2.53	0.00	-1.63	-7.04	NA	3.96E-01	-1.34E-03	-1.92E-10	-2.34E-02	3.94E-05
KS100028K^11	breeding line	2019-20	NA	0.00	0.83	6190.11	0.34	0.81	4802.05	-4.22	0.00	32.84	29.47	NA	-5.62E-01	1.97E-03	-5.05E-10	-4.62E-02	1.45E-04
KS100028K^12	breeding line	2019-20	NA	0.00	0.80	7254.31	0.00	0.80	5480.43	-4.82	0.00	70.72	-27.69	NA	1.15E-01	-3.59E-04	-4.64E-10	-1.24E-01	3.32E-04
KS100510M^7	breeding line	2019-20	NA	0.00	0.82	5386.67	0.00	0.88	4634.67	-4.84	0.00	85.64	189.84	NA	1.31E-02	-1.88E-04	2.05E-10	-1.22E-01	3.58E-04
KS10DB-2	breeding line	2019-20	NA	0.25	0.93	5058.16	20.42	0.86	4906.69	9.78	0.00	116.60	234.97	NA	1.07E+00	-3.69E-03	1.97E-10	5.59E-02	-1.81E-04
KS110069K-3	breeding line	2019-20	FALSE	1.15	0.86	5031.21	17.65	0.74	2949.65	6.75	0.00	-123.73	-94.38	NA	1.79E-01	-5.93E-04	-7.18E-10	-1.07E-02	5.49E-05
KS110116M-1	breeding line	2019-20	FALSE	0.00	0.80	8147.86	3.04	0.78	5347.54	-2.55	0.00	19.90	-105.35	NA	1.16E+00	-3.98E-03	-1.94E-10	1.84E-02	-8.30E-05
KS110409M-1	breeding line	2019-20	FALSE	0.83	0.80	4848.46	5.11	0.75	3763.95	-1.52	0.00	-15.65	77.11	NA	-2.55E-01	8.67E-04	-6.89E-10	-1.60E-01	4.43E-04
KS110489M-1	breeding line	2019-20	FALSE	0.31	0.87	5631.26	2.02	0.82	4345.77	-3.16	0.00	22.67	58.06	NA	-6.35E-01	2.19E-03	-6.13E-11	2.40E-02	-5.16E-05
KS110489M-6	breeding line	2019-20	FALSE	0.00	0.82	5892.38	2.28	0.84	4701.16	-2.88	0.00	26.73	39.86	NA	5.08E-01	-1.72E-03	4.33E-10	3.37E-02	-1.22E-04
KS110510K-6	breeding line	2019-20	FALSE	0.11	0.76	5814.65	2.01	0.83	3751.25	-3.18	0.00	-57.33	-67.39	NA	-7.72E-01	2.59E-03	-3.77E-10	-6.61E-02	2.03E-04
KS110515K-2	breeding line	2019-20	NA	0.00	0.79	4534.27	0.04	0.81	4546.72	-4.84	0.00	123.62	323.22	NA	-1.65E-02	4.54E-05	4.80E-11	1.41E-01	-3.68E-04
KS110532M-1	breeding line	2019-20	FALSE	2.76	0.82	4937.50	14.77	0.81	4315.66	6.27	0.00	48.47	172.38	NA	2.93E-02	-1.19E-04	-2.60E-10	-6.20E-02	1.49E-04
KS110532M-3	breeding line	2019-20	FALSE	2.67	0.80	5300.69	8.06	0.79	4548.24	1.62	0.00	42.75	116.82	NA	2.19E-01	-7.21E-04	-2.98E-10	1.80E-02	-5.78E-05
KS110729K-16	breeding line	2019-20	FALSE	0.74	0.93	5464.00	5.24	0.92	4825.70	-1.52	0.00	42.05	106.21	NA	-3.50E-01	1.18E-03	7.69E-11	2.50E-02	-6.83E-05
KS110826K-7	breeding line	2019-20	FALSE	0.00	0.86	6137.38	4.59	0.85	4079.29	-1.52	0.00	-50.33	-103.91	NA	-7.77E-01	2.57E-03	-1.39E-10	-3.37E-02	7.45E-05
KS110832M-2	breeding line	2019-20	FALSE	2.70	0.82	5545.55	20.18	0.84	5046.43	8.31	0.00	124.39	220.02	NA	6.23E-01	-1.98E-03	5.92E-10	6.44E-02	-2.09E-04
KS110865K-6	breeding line	2019-20	FALSE	0.00	0.80	5425.71	7.82	0.80	2658.92	0.16	0.00	-177.66	-227.76	NA	-1.02E+00	3.40E-03	-4.37E-10	-7.48E-02	1.96E-04
KS120008K-13	breeding line	2019-20	FALSE	0.00	0.78	4161.04	2.16	0.84	3418.14	-2.85	0.00	-64.22	6.21	NA	2.74E-01	-9.53E-04	-1.60E-11	-4.82E-03	-2.22E-05
KS120017K-15	breeding line	2019-20	FALSE	0.00	0.80	6239.81	7.83	0.82	4147.28	1.16	0.00	-48.80	-108.88	NA	9.25E-01	-3.17E-03	3.82E-10	5.32E-02	-1.43E-04
KS120017K-6	breeding line	2019-20	NA	0.37	0.86	5327.24	0.76	0.80	4620.95	-4.51	0.00	79.84	172.38	NA	6.25E-01	-2.09E-03	2.22E-10	3.10E-02	-9.31E-05
KS120044K-5	breeding line	2019-20	FALSE	0.00	0.84	5255.58	5.24	0.85	3320.60	-1.50	0.00	-72.79	-46.74	NA	-4.32E-01	1.39E-03	-2.15E-10	-1.55E-02	4.49E-05
KS120081K-1	breeding line	2019-20	FALSE	0.00	0.75	5888.01	0.02	0.75	4180.06	-4.80	0.00	-6.70	-11.07	NA	-9.55E-03	7.35E-05	6.58E-10	1.88E-01	-4.08E-04
KS120081K-7	breeding line	2019-20	FALSE	0.75	0.87	6217.93	9.87	0.82	4263.33	2.09	0.00	-36.55	-83.25	NA	7.83E-01	-2.63E-03	7.01E-12	4.49E-02	-1.50E-04
KS120081M-2	breeding line	2019-20	FALSE	0.46	0.82	5618.92	0.30	0.77	4932.91	-4.87	0.00	83.11	134.27	NA	-6.62E-01	2.25E-03	5.48E-10	1.36E-01	-3.57E-04
KS120154K-5	breeding line	2019-20	FALSE	0.00	0.75	6159.71	10.12	0.78	5005.44	1.80	0.00	85.49	112.65	NA	1.36E-01	-4.01E-04	3.30E-10	5.23E-02	-1.47E-04
KS120159K-3	breeding line	2019-20	FALSE	0.75	0.79	7192.89	7.74	0.75	5011.35	0.14	0.00	13.47	-103.91	NA	1.57E-01	-5.41E-04	9.16E-11	2.53E-02	-8.82E-05
KS120177K-23	breeding line	2019-20	FALSE	0.00	0.83	4561.09	2.83	0.77	3769.90	-2.28	0.00	15.55	151.73	NA	-5.10E-01	1.72E-03	4.12E-10	1.29E-01	-3.23E-04
KS120177K-28	breeding line	2019-20	FALSE	0.00	0.78	6589.06	2.59	0.75	4303.24	-2.85	0.00	-50.25	-124.44	NA	6.64E-02	-2.85E-04	2.21E-10	9.20E-02	-2.56E-04
KS120205K-2	breeding line	2019-20	FALSE	0.77	0.80	5869.05	0.00	0.79	4308.56	-4.92	0.00	12.41	8.01	NA	-5.80E-01	1.92E-03	2.24E-10	-1.83E-02	5.02E-05
KS120215K-6	breeding line	2019-20	FALSE	0.69	0.75	5862.99	2.00	0.80	3676.31	-3.19	0.00	-72.66	-103.91	NA	-1.48E+00	5.00E-03	-1.91E-10	-3.20E-02	1.02E-04
KS120267K-5	breeding line	2019-20	FALSE	0.22	0.78	6068.66	5.21	0.82	4070.72	-1.20	0.00	-62.01	-111.84	NA	-7.56E-01	2.45E-03	-3.73E-10	-5.41E-02	1.33E-04
KS120267M-3	breeding line	2019-20	FALSE	0.11	0.83	6852.38	5.48	0.83	4322.89	-1.19	0.00	-57.09	-172.19	NA	-5.03E-01	1.64E-03	2.31E-10	5.02E-03	-1.93E-05
KS120269K-3	breeding line	2019-20	FALSE	0.51	0.83	6277.78	0.00	0.83	4936.89	-4.85	0.00	57.78	48.53	NA	8.05E-01	-2.74E-03	1.73E-10	4.30E-03	-1.36E-05
KS120310M-3	breeding line	2019-20	FALSE	1.14	0.81	5628.09	2.74	0.78	3592.80	-2.58	0.00	-87.55	-102.31	NA	-2.70E-03	1.10E-04	-5.56E-10	9.16E-02	-2.03E-04
KS120331K-9	breeding line	2019-20	FALSE	0.00	0.85	5380.86	1.88	0.79	4457.40	-3.24	0.00	57.59	134.27	NA	-3.89E-02	7.26E-05	-1.83E-10	1.92E-02	-4.92E-05
KS120351M-2	breeding line	2019-20	FALSE	0.00	0.81	5082.38	4.99	0.81	3592.38	-1.50	0.00	-41.02	10.42	NA	-3.03E-01	1.05E-03	-2.21E-10	-9.45E-02	2.53E-04
KS120375K-9	breeding line	2019-20	FALSE	2.32	0.84	5636.99	2.57	0.83	3262.15	-3.29	0.00	-129.93	-170.60	NA	-9.16E-01	3.05E-03	4.48E-10	8.97E-03	-5.09E-05
KS120376M-4	breeding line	2019-20	FALSE	0.19	0.92	6176.82	0.63	0.89	5357.04	-4.49	0.00	114.97	153.33	NA	2.94E-03	1.18E-04	2.17E-10	-5.17E-03	-2.99E-06
KS120426M-7	breeding line	2019-20	FALSE	0.00	0.77	5892.37	7.81	0.83	3750.08	0.16	0.00	-72.64	-113.43	NA	-1.81E+00	6.14E-03	-1.89E-10	5.03E-02	-1.28E-04
KS120494M-1	breeding line	2019-20	TRUE	0.00	0.85	6752.32	0.28	0.81	6225.12	-4.85	0.00	191.45	191.44	NA	2.27E+00	-7.63E-03	-9.20E-11	-7.51E-03	-2.90E-06
KS120506K-2	breeding line	2019-20	FALSE	0.43	0.81	4569.05	2.79	0.80	4557.77	-3.21	0.00	120.43	323.22	NA	8.45E-01	-2.82E-03	1.66E-10	-4.85E-03	7.82E-06
KS120513M-3	breeding line	2019-20	FALSE	0.00	0.81	5009.97	0.40	0.73	4003.64	-4.84	0.00	15.63	113.62	NA	-2.04E+00	7.01E-03	-1.29E-10	1.03E-01	-2.10E-04
KS120522M-6	breeding line	2019-20	FALSE	0.01	0.79	5701.97	0.26	0.80	4886.44	-4.22	0.00	70.86	143.80	NA	-7.01E-01	2.43E-03	-3.16E-11	1.36E-03	3.23E-05
KS120522M-7	breeding line	2019-20	FALSE	0.12	0.82	6161.33	0.00	0.82	5051.30	-4.55	0.00	58.28	67.58	NA	-4.79E-02	2.46E-04	6.33E-12	3.43E-02	-5.68E-05
KS120529M-7	breeding line	2019-20	FALSE	0.67	0.80	5817.30	10.12	0.81	4104.05	1.80	0.00	-24.99	-27.69	NA	5.63E-01	-1.89E-03	-2.93E-10	-9.44E-03	3.40E-05
KS120559K-10	breeding line	2019-20	FALSE	0.00	0.81	6199.27	2.41	0.77	4605.12	-2.87	0.00	4.79	-26.09	NA	-4.73E-01	1.58E-03	-3.16E-10	9.15E-02	-2.40E-04
KS120607K-4	breeding line	2019-20	FALSE	0.39	0.90	5676.04	2.64	0.82	4027.28	-2.87	0.00	-49.38	-54.67	NA	-3.99E-01	1.48E-03	2.78E-10	4.61E-02	-1.22E-04
KS120612K-5	breeding line	2019-20	FALSE	0.51	0.84	5485.72	5.19	0.78	4366.62	-1.23	0.00	23.72	69.18	NA	-9.21E-01	3.07E-03	-4.38E-10	-8.01E-02	2.54E-04
KS120612K-7	breeding line	2019-20	FALSE	0.00	0.81	4886.23	4.88	0.80	4186.93	-1.58	0.00	40.93	152.33	NA	-9.52E-02	1.94E-04	4.09E-10	1.14E-01	-3.26E-04
KS120644K-4	breeding line	2019-20	FALSE	2.67	0.83	5546.33	7.50	0.82	3640.10	0.03	0.00	-60.01	-56.27	NA	9.89E-01	-3.43E-03	-1.74E-10	-3.33E-02	6.23E-05
KS120659K-15	breeding line	2019-20	FALSE	0.00	0.87	4889.44	0.00	0.80	3365.20	-4.53	0.00	-84.51	-35.62	NA	-1.45E+00	4.93E-03	1.57E-10	-5.53E-02	1.41E-04
KS120685K-2	breeding line	2019-20	FALSE	0.17	0.80	6721.40	2.93	0.77	4398.65	-2.85	0.00	-31.70	-115.03	NA	-3.18E-01	1.01E-03	-2.14E-10	-8.07E-02	2.35E-04
KS120742M-1	breeding line	2019-20	FALSE	0.11	0.80	5644.84	3.31	0.77	4100.00	-2.85	0.00	-2.76	19.95	NA	1.07E-01	-3.68E-04	-3.21E-10	-1.02E-02	2.61E-05
KS120766M-6	breeding line	2019-20	FALSE	1.03	0.83	6379.59	9.97	0.85	3468.55	2.04	0.00	-142.01	-237.29	NA	-2.03E-01	8.13E-04	9.74E-12	1.85E-02	-5.20E-05
KS120837K-4	breeding line	2019-20	FALSE	0.00	0.84	5224.60	25.24	0.82	3697.71	11.79	0.00	-44.17	-8.63	NA	-1.20E+00	4.04E-03	-1.90E-10	-1.39E-02	3.98E-05
KS120849K-9	breeding line	2019-20	FALSE	0.00	0.85	6476.26	10.09	0.81	4718.76	2.09	0.00	-23.75	-102.31	NA	6.56E-01	-2.13E-03	-8.88E-11	2.32E-02	-8.02E-05
KS120905M-4	breeding line	2019-20	FALSE	0.00	0.82	5461.04	0.09	0.80	4333.47	-4.63	0.00	10.40	77.11	NA	-1.01E-01	4.06E-04	-6.41E-11	-1.74E-01	4.54E-04
KS120905M-6	breeding line	2019-20	FALSE	0.00	0.85	5561.54	12.35	0.77	3913.11	3.48	0.00	-37.72	-37.22	NA	8.46E-01	-2.78E-03	-3.44E-10	-2.53E-02	5.93E-05
KS120905M-7	breeding line	2019-20	FALSE	2.40	0.85	5271.62	5.29	0.75	3696.20	-1.65	0.00	-19.31	46.93	NA	1.41E-01	-4.80E-04	-3.05E-10	-1.60E-02	5.85E-05
KS15DH0055-11	breeding line	2019-20	FALSE	0.42	0.84	7046.28	9.75	0.84	5206.85	2.09	0.00	11.34	-102.31	NA	6.06E-01	-1.93E-03	3.40E-10	1.25E-01	-3.52E-04
KS15DH0055-8	breeding line	2019-20	NA	0.95	0.70	5135.40	0.51	0.77	4567.07	2.81	0.00	-37.64	-75.32	NA	8.07E-01	-2.77E-03	-1.64E-10	-7.61E-03	1.31E-05
KS15DH0140-8	breeding line	2019-20	FALSE	0.29	0.87	6064.80	9.99	0.76	4078.07	2.81	0.00	-37.64	-75.32	NA	8.07E-01	-2.77E-03	-1.64E-10	-7.61E-03	1.31E-05
KS16DH0002-12	breeding line	2019-20	FALSE	0.16	0.79	5763.06	12.24	0.74	4811.37	4.76	0.00	49.22	78.71	NA	1.83E+00	-6.23E-03	-8.66E-12	2.97E-02	-1.01E-04
KS16DH0002-14	breeding line	2019-20	FALSE	0.25	0.77	4936.82	17.41	0.74	2852.83	7.10	0.00	-129.02	-102.31	NA	-7.44E-01	2.65E-03	-3.98E-10	-5.41E-02	1.81E-04
KS16DH0002-15	breeding line	2019-20	FALSE	0.17	0.81	5389.29	2.79	0.70	4062.41	-3.16	0.00	6.72	58.06	NA	-5.38E-01	1.80E-03	-1.28E-10	5.49E-02	-1.34E-04
KS16DH0002-9	breeding line	2019-20	FALSE	1.25	0.77	5538.64	15.02	0.74	4176.80	5.09	0.00	6.77	39.00	NA	7.18E-01	-2.44E-03	-2.63E-10	-5.29E-02	1.38E-04
KS16DH0003-13	breeding line	2019-20	NA	0.82	0.92	5859.96	20.00	0.89	6324.99	8.44	0.00	261.17	391.51	NA	1.66E+00	-5.45E-03	8.65E-11	-1.52E-02	7.35E-06
KS16DH0004-30	breeding line	2019-20	FALSE	1.07	0.89	6077.08	42.09	0.82	4315.36	23.34	0.00	-3.23	-10.23	NA	-5.33E-01	1.84E-03	1.09E-11	-1.45E-01	3.62E-04
KS16DH0005-23	breeding line	2019-20	FALSE	0.23	0.86	5535.49	0.00	0.82	3819.58	-4.82	0.00	-47.27	-46.74	NA	-1.35E+00	4.46E-03	2.74E-11	-5.09E-02	1.42E-04
KS16DH0006-17	breeding line	2019-20	FALSE	0.00	0.80	7181.30	4.95	0.89	4666.51	-1.19	0.00	-50.02	-171.73	NA	1.00E+00	-3.36E-03	3.10E-10	2.23E-02	-7.97E-05
KS16DH0008-18	breeding line	2019-20	FALSE	0.00	0.76	9071.20	17.60	0.77	5003.22	6.78	0.00	-57.78	-298.94	NA	-3.08E-01	1.06E-03	-2.30E-10	8.57E-03	-4.76E-05
KS16DH0008-32	breeding line	2019-20	FALSE	0.80	0.89	5398.71	12.22	0.81	4749.15	3.38	0.00	86.24	162.86	NA	-4.23E-01	1.39E-03	1.39E-10	1.61E-02	-4.55E-05
KS16DH0009-23	breeding line	2019-20	FALSE	0.53	0.92	6384.35	15.29	0.82	4987.16	5.10	0.00	79.50	85.04	NA	5.09E-01	-1.77E-03	6.63E-10	7.29E-02	-2.10E-04
KS16DH0010-17	breeding line	2019-20	FALSE	0.57	0.83	6357.77	5.18	0.80	4909.28	-0.54	0.00	35.54	10.42	NA	1.02E+00	-3.52E-03	2.24E-10	-1.59E-02	8.21E-06
KS16DH0010-28	breeding line	2019-20	FALSE	0.00	0.84	7460.64	5.79	0.80	4185.84	-1.17	0.00	-120.00	-332.56	NA	-5.11E-01	1.67E-03	-1.06E-10	-6.95E-02	1.73E-04
KS16DH0011-12	breeding line	2019-20	FALSE	1.28	0.87	6923.94	2.28	0.84	5614.97	-1.90	0.00	92.92	29.47	NA	1.01E+00	-3.48E-03	1.56E-10	7.40E-03	-3.87E-05
KS16DH0011-16	breeding line	2019-20	FALSE	0.00	0.80	5594.40	7.39	0.74	4311.91	0.16	0.00	19.50	48.53	NA	4.72E-01	-1.61E-03	-1.19E-10	-8.62E-02	2.19E-04
KS16DH0011-18	breeding line	2019-20	FALSE	0.00	0.92	7228.27	17.38	0.84	5171.89	7.08	0.00	7.64	-113.43	NA	-2.53E-01	1.01E-03	3.30E-10	9.52E-05	-1.36E-05
KS16DH0011-20	breeding line	2019-20	FALSE	0.32	0.86	6488.53	25.16	0.81	4610.32	11.79	0.00	-8.93	-75.32	NA	-7.05E-01	2.35E-03	-3.30E-11	-2.65E-02	5.51E-05
KS16DH0011-25	breeding line	2019-20	FALSE	0.44	0.89	6118.76	0.36	0.86	3717.71	-4.85	0.00	-75.77	-142.01	NA	-7.57E-01	2.51E-03	6.59E-11	-2.46E-02	9.00E-05
KS16DH0011-32	breeding line	2019-20	FALSE	0.16	0.81	5366.99	5.21	0.86	3676.85	-1.52	0.00	-51.10	-0.70	NA	-3.55E-01	1.16E-03	4.64E-10	-6.07E-02	1.63E-04
KS16DH0011-35	breeding line	2019-20	FALSE	0.95	0.90	7226.56	7.82	0.91	5523.45	1.07	0.00	86.03	18.35	NA	1.62E+00	-5.52E-03	1.65E-10	-4.49E-02	8.21E-05
KS16DH0011-41	breeding line	2019-20	FALSE	2.60	0.80	6179.53	32.41	0.80	3571.34	16.64	0.00	-104.39	-180.12	NA	-3.85E-01	1.29E-03	-4.54E-11	-5.29E-02	1.23E-04
KS16DH0011-45	breeding line	2019-20	FALSE	0.54	0.82	5012.88	2.49	0.81	4776.52	-2.89	0.00	77.67	193.03	NA	3.85E-01	-1.19E-03	4.76E-10	-2.42E-02	4.01E-05
KS16DH0013-20	breeding line	2019-20	FALSE	0.00	0.83	6246.60	7.76	0.88	4761.61	0.16	0.00	35.52	19.95	NA	6.48E-01	-2.24E-03	-3.95E-11	-3.02E-02	7.03E-05
KS16DH0013-23	breeding line	2019-20	FALSE	0.88	0.74	5319.67	12.26	0.79	5197.95	3.45	0.00	129.97	208.03	NA	8.55E-01	-2.86E-03	4.92E-10	-5.16E-02	1.43E-04
KS18EVACK-327	breeding line	2019-20	FALSE	0.68	0.90	7239.72	25.27	0.83	5463.24	11.76	0.00	54.83	-56.27	NA	-2.47E-01	9.06E-04	3.19E-10	6.58E-02	-1.71E-04
KS18EVACK^118	breeding line	2019-20	FALSE	0.01	0.81	7591.79	0.45	0.81	4899.83	-4.82	0.00	-34.12	-218.23	NA	3.28E-01	-1.25E-03	2.53E-10	2.39E-02	-5.96E-05
KS18EVACK^55	breeding line	2019-20	FALSE	0.16	0.81	5288.47	0.27	0.82	3795.78	-4.84	0.00	-25.65	27.88	NA	-1.32E-01	4.56E-04	3.02E-10	4.19E-03	-1.93E-05
KS18EVACM-12	breeding line	2019-20	NA	0.00	0.80	4298.50	5.16	0.75	4019.56	-0.87	0.00	39.34	212.09	NA	-2.44E-01	8.26E-04	-5.14E-10	-5.13E-02	1.31E-04
KS18EVACM-34	breeding line	2019-20	FALSE	0.00	0.84	6669.61	0.74	0.78	5674.94	-3.51	0.00	118.27	105.69	NA	2.29E+00	-7.77E-03	-3.55E-11	-3.29E-02	9.18E-05
KS18EVACM-93	breeding line	2019-20	FALSE	1.11	0.85	6399.30	12.45	0.88	4569.59	3.73	0.00	-30.15	-92.78	NA	9.84E-01	-3.22E-03	-4.22E-11	-4.48E-03	-1.44E-05
KS18EVACM^11	breeding line	2019-20	NA	0.23	0.83	5000.99	2.57	0.82	3980.16	-2.89	0.00	-2.38	86.64	NA	-4.56E-01	1.63E-03	-2.73E-10	1.20E-02	-1.12E-05
KS18RDK^249	breeding line	2019-20	FALSE	0.00	0.73	6380.25	7.52	0.80	4985.02	0.18	0.00	63.19	35.99	NA	-4.88E-01	1.62E-03	2.02E-10	9.00E-02	-2.50E-04
KS18RDK^277	breeding line	2019-20	FALSE	0.00	0.83	4771.53	0.29	0.73	2895.21	-4.84	0.00	-102.08	-29.29	NA	-1.15E+00	3.86E-03	5.55E-11	6.53E-02	-1.46E-04
KS18RDK^315	breeding line	2019-20	FALSE	0.00	0.84	7464.59	7.52	0.79	3632.15	0.14	0.00	-165.08	-381.79	NA	7.87E-01	-2.57E-03	1.46E-10	4.02E-02	-8.95E-05
KS18RDM^42	breeding line	2019-20	FALSE	0.00	0.81	5360.49	5.13	0.80	4281.01	-1.50	0.00	32.13	105.69	NA	-1.52E-01	6.01E-04	3.42E-10	9.36E-02	-2.65E-04
LCSLink	cultivar	2019-20	NA	3.20	0.88	6346.11	17.09	0.84	4613.13	6.63	0.00	9.55	-19.76	NA	4.13E-02	-2.15E-05	1.39E-10	-1.39E-02	6.20E-05
SYBenefit	cultivar	2019-20	FALSE	0.27	0.84	4526.85	0.16	0.84	4561.38	-4.84	0.00	110.90	304.17	NA	2.76E-02	-2.40E-04	6.90E-11	4.27E-02	-9.88E-05
SYGrit	cultivar	2019-20	NA	0.19	0.87	5969.32	0.41	0.78	3752.04	-4.82	0.00	-75.81	-122.96	NA	-4.52E-01	1.60E-03	4.53E-11	-7.22E-02	1.89E-04
WB4303	cultivar	2019-20	NA	0.00	0.82	6260.71	0.00	0.80	3721.95	-3.84	0.00	-107.52	-208.70	NA	-7.38E-01	2.51E-03	-1.48E-10	-1.41E-01	4.04E-04
WB4699	cultivar	2019-20	NA	5.07	0.87	7888.39	25.19	0.80	5375.55	11.53	0.00	4.11	-199.18	NA	1.57E-01	-5.41E-04	2.54E-10	4.78E-02	-1.56E-04
WB4792	cultivar	2019-20	NA	0.26	0.87	6461.91	4.83	0.81	4484.15	-0.22	0.00	-55.54	-149.94	NA	1.13E-01	-3.23E-04	2.60E-10	-1.64E-03	-1.91E-05
Art	cultivar	All	FALSE	13.88	1.00	6550.01	66.63	0.92	3418.64	25.53	-0.01	-533.39	-962.80	-4.22E-03	-2.81E+00	1.05E-02	-2.63E-02	-5.49E-02	3.09E-04
Everest	cultivar	All	FALSE	4.40	0.97	6269.32	8.13	0.96	4823.15	-12.84	0.02	239.80	425.70	2.89E-03	2.19E+00	-8.37E-03	4.68E-03	2.33E-03	-1.73E-05
