# Supplementary material for: Applied phenomics and genomics for improving barley yellow dwarf resistance in winter wheat
Source: G3 (Bethesda). 2022 Mar 30;12(7):jkac064. doi: 10.1093/g3journal/jkac064 (PMC9258586; doi:10.1093/g3journal/jkac064)
Supplement: jkac064_Supplementary_Table_S2 [file jkac064_supplementary_table_s2.zip › Table_S2_G3-2021-403148.csv]

year	Jan	Feb	Mar	Apr	May	Jun	Jul	Aug	Sep	Oct	Nov	Dec	Annual	Historic	Average	Cumulative	% diff
Normal	0.7	1.1	2.4	3	4.6	5	4.2	3.9	3.1	2.5	1.6	1.1	33	na	2.51	25.1	na
2015	0.41	1.24	0.38	2.83	8.62	5.9	5.56	2.93	2.91	0.64	3.49	4.13	39	2015Ð16	2.75	27.5	9.56
2016	0.81	0.54	0.59	6.48	6.76	1.15	5.72	6	4.25	2.67	0.46	0.97	36	2016Ð17	2.69	26.86	7.01
2017	1.64	0.36	3.92	4.22	4.63	3.74	1.57	3.87	1.85	3.64	0.18	0.13	30	2017Ð18	1.66	16.55	-34.06
2018	0.57	0.7	0.75	1.15	4.21	3.37	3.46	5.44	5.16	5.48	0.96	3.22	35	2018Ð19	3.96	39.61	57.81
2019	0.84	1.14	2.24	2.05	12.32	6.2	3.8	9.52	2.96	2.97	0.59	1.13	46	2019Ð20	2.34	23.35	-6.97
2020	1.45	0.44	2.39	2.23	5.73	3.46	7.73	1.9	1.93	27.3	na	na	na	na	na	na	na
